# Supplementary material for: Image-based deep learning model using DNA methylation data predicts the origin of cancer of unknown primary
Source: Neoplasia. 2024 Jun 28;55:101021. doi: 10.1016/j.neo.2024.101021 (PMC11261876; doi:10.1016/j.neo.2024.101021)
Supplement: Supplementary file 1 [file mmc1.xlsx]

## Sheet: Table S1
Table S1. The list of original cancer types and re-categorized tissue class of TCGA methylation dataset.
Group	TCGA cancer type	Classes
Squamous Group	head_&_neck_squamous_cell_carcinoma	Head and Neck
	esophageal_carcinoma	Oesophagogastric
	lung_squamous_cell_carcinoma	Lung
	cervical_&_endocervical_cancer	Gynecologic cancer
	bladder_urothelial_carcinoma	Bladder
Non-squamous group	uterine_corpus_endometrioid_carcinoma	Gynecologic cancer
	uterine_carcinosarcoma
	ovarian_serous_cystadenocarcinoma
	cervical_&_endocervical_cancer
	kidney_papillary_cell_carcinoma	Kidney
	kidney_clear_cell_carcinoma
	kidney_chromophobe
	brain_lower_grade_glioma	Brain
	glioblastoma_multiforme
	liver_hepatocellular_carcinoma	Hepatobiliary
	cholangiocarcinoma
	stomach_adenocarcinoma	Oesophaogastric
	esophageal_carcinoma
	rectum_adenocarcinoma	Colorectal
	colon_adenocarcinoma
	sarcoma	Soft tissue
	mesothelioma
	skin_cutaneous_melanoma	Skin
	prostate_adenocarcinoma	Prostate
	pancreatic_adenocarcinoma	Pancreas
	breast_invasive_carcinoma	Breast
	lung_adenocarcinoma	Lung
	thyroid_carcinoma	Thyroid
	bladder_urothelial_carcinoma	Bladder
	thymoma	Thymus
	pheochromocytoma_&_paraganglioma	Neuroendocrine
	testicular_germ_cell_tumor	Testis

## Sheet: Table S2
Table S2. List of external data set.
Datasets	Primary cancer	Class	Metastasis	Platform	# of primary	# of meta
					(n=693)	(n=302)
GSE108576	Breast cancer	Breast	Brain	450K	0	89
	Lung cancer	Lung
	Melanoma	Skin
	CUP	CUP
GSE67116	Endometrial cancer	Gynecologic_cancer	Omental / Gastrointertinal / Vaginal / Ovarian / Spleen / Cervical / Parametrial / Douglasi / Lymph node / Abdomunal / Uterine wall	450k	33	53
GSE124052	Lung squamous cell carcinoma	Lung	Lung	EPIC	30	31
	head and neck squamous cell carcinoma	Head and neck
GSE171994	Head and neck squamous cell carcinoma	Head and Neck	Cervical / Lymph node	EPIC	0	49
GSE44661	Melanoma	Skin	Lymph node / Brain	450k	4	33
GSE73549	Prostate cancer	Prostate	Lymph node	450k	57	18
GSE78758	Breast cancer	Breast	Lymph node	450k	93	12
GSE77954	Colorectal carcinoma	Colorectal	Liver	450k	13	9
GSE38240	Prostate cancer	Prostate	Lymph node / Bone / soft tissue / prostate	450k	0	8
GSE121930	Esophageal squamous cell carcinoma	Oesophagogastric		450k	15	0
GSE134772	Cervical cancer	Gynecologic_cancer		EPIC	3	0
GSE201241	Cholangiocarcinoma	Hepatobiliary		450k	52	0
GSE46306	Cervical squamous cell carcinoma	Gynecologic_cancer		450k	6	0
GSE48684	Colorectal cancer	Colorectal		450k	64	0
GSE49149	Pancreatic ductal adenocarcinoma	Pancreas		450k	167	0
GSE52826	Esophageal squamous cell carcinoma	Oesophagogastric		450k	4	0
GSE58298	Glioma	Brain		450k	40	0
GSE89852	Hepatocellular carcinoma	Hepatobiliary		450k	37	0
GSE211668	Cervical cancer	Gynecologic_cancer		450k	62	0
GSE98807	Head and neck squamous cell carcinoma	Head and Neck		450k	13	0
